# Supplementary material for: Songbird species that display more-complex vocal learning are better problem-solvers and have larger brains
Source: Science. Author manuscript; Available in PMC 2026 Mar 26. (PMC13020620; doi:10.1126/science.adh3428)
Supplement: Audet et al 2023 SOM 3 [file NIHMS1967767-supplement-Audet_et_al_2023_SOM_3.zip]

Archive with 7 entries (7 files):
- science.adh3428_movie_s1.mp4
- science.adh3428_movie_s2.mp4
- science.adh3428_movie_s3.mp4
- science.adh3428_movie_s4.mp4
- science.adh3428_movie_s5.mp4
- science.adh3428_movie_s6.mp4
- science.adh3428_movie_s7.mp4
